# Supplementary material for: Reduced ADAMTS13 levels in patients with acute and chronic cerebrovascular disease
Source: PLoS One. 2017 Jun 7;12(6):e0179258. doi: 10.1371/journal.pone.0179258 (PMC5462472; doi:10.1371/journal.pone.0179258)
Supplement: S1 Table — For sex: 1 indicates male, 2 indicates female; for modality: 1 indicates TIA, 2 indicates stroke. (XLSX) [file pone.0179258.s003.xlsx]

## Sheet: AIS and TIA Patients
number	age	sex	modality	NIHSS_admission	vWF_d0	ADAMTS13_d0	ratio_vwf_adamts13_d0
1	59.4164	1	1	1	116	74.5314	1.55639
2	58.1589	1	2	1	366	71.5585	5.1147
3	60.2685	1	1	0	147	83.3376	1.76391
4	60.8274	2	1	0	139	99.8087	1.39266
5	82	1	2	2	184	60.3353	3.04962
6	57.4137	1	2	10	149	54.4703	2.73544
7	63.2192	1	2	0	100	83.6102	1.19603
8	85.7397	1	2	2	225	66.6503	3.37583
9	77.7342	2	1	5	247	76.0218	3.24907
11	46	1	2	10	175	95.7337	1.82799
12	89.6274	2	2	19	443	42.6906	10.377
13	76.6548	2	1	2	227	78.1129	2.90605
14	74	1	1	5	453	122.17	3.70796
15	82	1	1	0	126	57.915	2.1756
16	56	1	2	20	600	40.2874	14.893
19	81	1	1	16	181	73.4078	2.46568
21	70	1	2	5	133	82.8187	1.60592
22	59	1	2	4	292	76.2817	3.82792
23	62	2	2	0	423	95.0961	4.44813
24	57	2	2	3	151	89.1279	1.69419
25	83.0164	2	2	29	265	40.8259	6.49098
26	67.9808	1	1	0	87	69.8943	1.24474
27	61.8274	1	2	4	169	98.6977	1.7123
28	78.3151	2	1	14	326	109.237	2.98432
29	84.3068	2	2	18	255	67.2221	3.7934
30	50.263	1	2	0	97	88.6753	1.09388
31	78.8466	1	1	4	194	67.3757	2.87937
32	70	1	2	3	92	89.6437	1.02629
33	68	1	2	3	168	59.3982	2.82837
34	81	2	1	6	274	69.4905	3.94298
35	36	1	2	6	187	97.6854	1.91431
37	69	1	1	0	188	94.8188	1.98273
40	70	2	2	1	244	59.8666	4.07573
41	62	2	2	9	208	81.6634	2.54704
42	78	1	2	0	198	70.8201	2.79581
43	66	2	1	1	193	103.888	1.85777
44	79	2	2	3	196	76.611	2.55838
45	88	2	2	26	117	101.11	1.15716
46	87	2	1	2	150	82.2877	1.82287
49	56	2	2	3	183	120.543	1.51813
50	71	1	2	10	230	127.828	1.7993
51	64	2	2	3	319	97.8211	3.26105
52	96	2	1	5	449	52.0096	8.63302
53	60	1	2	11	198	81.3657	2.43346
56	46	1	2	9	219	93.4834	2.34266
57	76	2	2	6	154	75.1784	2.04846
58	92	2	1	0	180	99.6183	1.8069
59	78	2	1	0	119	107.952	1.10234
60	43	2	1	0	107	94.2462	1.13532
61	66	2	2	10	238	101.72	2.33975
66	74.8247	1	2	15	212	49.0091	4.32573
68	72.9671	2	1	1	169	83.3683	2.02715
69	47.7397	1	1	11	198	69.9068	2.83234
70	51.5918	1	2	16	169	58.9821	2.86528
72	72.063	2	2	4	198	90.1718	2.19581
73	68.8137	1	2	12	197	68.1883	2.88906
75	79.2877	1	2	2	257	97.8654	2.62605
76	73.1096	2	2	4	191	82.9984	2.30125
77	62.4548	1	2	14	186	75.7098	2.45675
78	85.5205	2	2	8	184	86.8411	2.11881
79	72.6795	2	2	2	93	99.9368	0.930588
80	63.5836	2	2	6	138	105.838	1.30388
81	64.6767	1	1	1	173	93.9232	1.84193
82	48.4027	1	2	5	126	65.7659	1.91589
83	73.9452	2	1	0	104	84.7106	1.22771
84	74.3014	1	1	1	261	68.4666	3.81208
85	65.6904	1	2	2	229	85.248	2.68628
86	69.2164	1	2	2	276	60.7906	4.54018
87	62.8575	1	2	1	156	113.929	1.36927
88	81.6877	2	2	6	194	83.3638	2.32715
89	66.0849	1	1	0	99	72.4322	1.3668
90	80.3644	1	1		296	53.6777	5.51439
91	68.3918	1	1	2	179	55.4056	3.23072
92	86.1068	1	2	3	176	68.0689	2.58562
93	51.4247	1	1	2	121	126.156	0.959127
94	77.2247	1	1	2	193	132.26	1.45925
95	80.5205	2	2	1	209	95.1877	2.19566
96	45.1973	1	1	0	141	64.5616	2.18396
97	85.6767	1	1	1	166	64.4898	2.57405
98	91.6603	2	1	1	144	77.2907	1.8631
99	74.9644	2	1	0	122	94.7988	1.28694
100	62.0247	2	2	1	194	47.8114	4.05761
101	54.6	1	1	3	191	99.7968	1.91389
102	73.0438	2	2	0	162	77.4455	2.09179
103	64.2438	2	2	2	278	158.222	1.75703
104	57.9123	1	1	0	89	82.8533	1.07419
105	81.1288	2	2	2	398	52.3192	7.60716
106	73.3096	2	2	0	188	93.7764	2.00477
107	82.2603	1	2	2	335	71.1003	4.71165
108	64.9233	2	2	6	124	91.1135	1.36094
109	76.1699	1	2	7	153	72.7987	2.10169
110	77.3589	1	2	0	190	61.791	3.07488
111	80.9753	1	1	1	120	74.6748	1.60697
112	71.6959	2	2	15	314	84.95	3.69629
113	53.0548	1	1	0	195	121.98	1.59862
114	73.0274	1	1	4	199	73.0264	2.72504
115	73.3233	1	1	0	120	71.4496	1.67951
117	47.1973	2	1	0	167	89.9546	1.85649
118	53.6082	2	1	3	187	83.6907	2.23442
119	76.3452	2	2	4	146	90.7246	1.60927
120	73.0877	2	1	0	115	101.374	1.13442
121	44.811	1	1	0	71	69.5531	1.0208
122	75.7205	2	1	0	121	57.9025	2.08972
123	57	1	2	17	158	103.401	1.52803

## Sheet: CCD patients
number	age	sex	vWF_d0	ADAMTS13_d0	ratio_vwf_adamts13
401	69	1	155	143.06	1.08346
402	55	1	152	117.745	1.29092
403	75	2	230	81.101	2.83597
404	76	2	180	55.498	3.24336
405	64	1	120	91.085	1.31745
406	68	2	138	125.855	1.0965
407	81	2	194	86.6454	2.23901
408	66	1	135	133.367	1.01224
409	75	2	212	92.4004	2.29436
410	68	1	166	78.6493	2.11064
411	67	2	199	128.427	1.54952
412	75	2	86	88.8636	0.967775
413	46	2	116	92.2096	1.258
414	62	1	82	100.539	0.815601
415	70	2	256	123.868	2.06671
416	76	1	95	97.4871	0.974488
417	73	1	183	51.0595	3.58406
418	74	2	149	115.962	1.2849
419	73	2	176	109.63	1.6054
420	54	1	165	88.0629	1.87366
421	52	1	91	116.094	0.783848
422	49	1	129	156.832	0.822536
423	73	1	130	89.0658	1.45959
424	75	1	159	76.1142	2.08897
425	49	2	94	110.265	0.852488
426	68	1	138	91.0148	1.51624
428	66	1	202	79.2987	2.54733
429	77	1	158	81.295	1.94354
430	50	2	221	82.4086	2.68176
431	76	2	183	148.96	1.22852
432	72	2	182	77.7658	2.34036
433	79	1	184	77.9564	2.36029
434	68	1	173	103.193	1.67647
435	79	1	109	100.786	1.0815
436	43	1	143	111.169	1.28633
437	73	2	210	92.4267	2.27207
438	87	1	178	54.698	3.25423
439	74	1	149	120.965	1.23176
440	78	1	206	79.8547	2.57968
441	69	1	161	76.1001	2.11563
442	53	2	121	95.7191	1.26412
443	78	1	177	63.5896	2.78347
444	58	1	121	115.584	1.04686
445	81	1	207	91.6553	2.25846
446	80	1	236	73.7757	3.19888
447	65	2	197	87.1398	2.26074
448	73	1	150	113.369	1.32311
449	62	1	216	119.877	1.80184
450	72	1	207	105.526	1.9616
451	75	1	195	93.8197	2.07845
452	72	1	219	89.1824	2.45564
453	80	1	187	73.7375	2.53602
454	32	2	121	121.681	0.994402
455	69	1	194	114.026	1.70136
456	49	1	126	76.6123	1.64464
457	62	2	65	91.8473	0.707697
458	68	1	258	106.232	2.42865
459	68	2	77	112.194	0.686313
460	61	1	160	135.04	1.18484
461	51	2	142	110.677	1.28301
462	67	1	111	93.9732	1.18119
463	77	1	215	89.6508	2.3982
464	77	1	166	54.2312	3.06097
465	64	1	198	219.897	0.900423
466	71	2	177	94.1097	1.88078
467	46	2	103	73.04	1.41019
468	54	1	100	98.8429	1.01171
469	53	2	189	107.933	1.75109
470	71	2	76	122.398	0.620925
471	67	2	104	98.0913	1.06024
472	61	1	133	114.573	1.16083
473	77	2	233	86.9209	2.6806
474	65	1	167	106.861	1.56278
475	79	2	150	162.517	0.922983
476	79	1	109	125.637	0.867578
477	66	2	110	76.7426	1.43336
478	77	1	104	107.678	0.965843
479	80	1	232	86.5148	2.68162
480	69	1	113	85.84	1.3164
481	73	1	152	75.9295	2.00186
482	65	1	106	112.66	0.940881
483	78	1	204	86.3456	2.3626
484	74	1	103	91.8425	1.12149
485	73	1	139	115.989	1.19839
487	83	1	146	76.0632	1.91946
488	66	2	195	89.0037	2.19092
489	65	1	126	108.196	1.16455
490	79	1	189	88.1523	2.14402
491	70	1	91	76.6009	1.18797
492	71	1	101	99.2474	1.01766
493	63	1	101	88.7272	1.13832
494	68	1	67	84.1244	0.79644
495	79	1	214	62.3164	3.43409
496	70	1	169	125.788	1.34353
498	51	2	113	103.944	1.08713
499	61	1	114	101.774	1.12013
602	66	2	104	126.651	0.821151
603	76	2	164	83.2545	1.96986
604	73	2	222	115.226	1.92665
605	69	1	160	113.377	1.41122
606	51	1	131	93.2302	1.40512
607	79	1	212	79.3265	2.6725
608	70	1	153	81.4557	1.87832
609	60	2	195	118.731	1.64237
610	79	1	217	83.9362	2.5853
611	68	2	204	111.621	1.82762
612	79	1	174	78.6829	2.21141
613	74	1	245	106.877	2.29235
614	69	1	156	82.8336	1.88329
615	68	2	132	122.117	1.08093
617	47	2	124	136.521	0.908285
618	79	1	191	109.299	1.7475

## Sheet: HV
number	age	sex	vWF_d0	ADAMTS13_d0	ratio_vwf_adamts13
301	62.3288	2	118	108.06	1.09198
302	59.9808	2	132	93.4056	1.41319
303	51.8438	2	108	204.431	0.528295
304	55.9753	2	175	157.414	1.11172
305	58.9753	2	81	120.464	0.672402
306	51.411	2	87	90.133	0.965241
307	59.663	2	106	131.454	0.806365
308	49.9068	2	227	83.4652	2.7197
309	57.9863	2	109	113.021	0.964421
310	55.9014	1	167	119.24	1.40054
311	52.1315	2	128	97.4976	1.31285
313	53.6356	1	99	101.114	0.979089
315	51.5562	2	81	111.067	0.729287
317	57.2712	2	39	136.753	0.285187
318	49.4438	1	88	89.8752	0.979135
320	50.4959	2	64	124.263	0.515038
321	60.5205	1	81	109.988	0.736443
322	50.2356	2	128	123.982	1.0324
323	50.2055	2	74	109.414	0.676331
324	51.726	2	120	98.0607	1.22373
326	52.526	1	76	118.028	0.643916
327	50.3123	2	118	128.963	0.914988
328	57.4247	1	80	129.385	0.61831
329	51.8384	2	115	92.7056	1.24049
330	59.6192	2	137	103.031	1.3297
331	53.074	2	99	77.108	1.28391
332	56.8247	2	117	88.7742	1.31795
337	62.5123	1	91	37.5001	2.42666
338	54.9342	2	95	97.3935	0.975425
339	53.6712	1	137	98.5854	1.38966
340	53.2274	2	110	100.821	1.09104
341	50.8986	1	95	117.732	0.806915
342	52.274	2	114	109.125	1.04468
343	74.8685	2	63	97.4523	0.64647
344	58.1397	2	176	168.49	1.04457
345	52.9918	2	146	89.5018	1.63125
346	76.6822	2	81	98.8588	0.81935
347	60.4055	2	130	143.517	0.905814
348	74.9918	1	139	105.409	1.31867
349	54.1233	2	81	100.464	0.806257
350	59.8685	2	133	79.7695	1.6673
351	50.4959	1	87	112.692	0.772016
352	61.2849	2	120	83.0769	1.44445
353	59.4274	2	168	94.2211	1.78304
354	54.4849	2	158	64.3427	2.4556
355	63.1644	2	133	102.88	1.29276
356	77.3726	2	120	128.512	0.933763
360	53.7699	2	106	111.839	0.947793
364	57.2438	2	126	160.171	0.78666
365	58.7288	1	157	181.847	0.863362
366	65.0548	1	122	86.0913	1.4171
368	57.9068	1	64	141.941	0.450891
369	52.8548	1	64	115.022	0.556417
370	50.4493	2	45	109.566	0.41071
371	51.0411	2	133	92.3836	1.43965
372	54.2959	2	109	78.5659	1.38737
374	55.8082	2	68	118.933	0.571752
375	57.9616	2	138	103.786	1.32966
376	52.2356	2	170	134.864	1.26053
378	52.2	1	133	109.459	1.21506
379	78.7644	2	172	107.091	1.60611
380	62.4658	2	104	207.208	0.501912
381	61.2767	1	227	90.1428	2.51823
383	58.9616	2	105	154.461	0.679784
384	61.5068	1	90	124.152	0.724918
385	63.7342	2	128	101.407	1.26225
386	56.6548	2	126	96.2674	1.30885
387	53.811	2	123	121.706	1.01063
388	59.2274	1	168	99.4995	1.68845
389	53.9233	2	89	99.2567	0.896665
390	64.7096	2	116	106.284	1.09141
391	55.6849	1	167	108.152	1.54412
392	54.5342	2	89	121.545	0.732237
393	53.1151	2	92	125.353	0.733928
394	60.3699	2	75	83.4124	0.899147
395	51.2849	2	115	88.6838	1.29674
396	54.9507	2	111	102.998	1.07769
397	50.5452	1	135	89.0414	1.51615
398	51.3151	2	166	112.959	1.46956
399	50.1753	1	106	105.122	1.00835
701	78.7205	2	162	89.2007	1.81613
702	60	1	110	102.417	1.07404
703	56	1	93	92.7498	1.0027
704	57	2	61	139.394	0.43761
705	66	2	202	98.4783	2.05121
			116.447
			37.4276
